# Supplementary material for: Heart-Cutting Bidimensional Liquid Chromatography for the Simultaneous Analysis of Veterinary Drugs Residues and Nucleotide Monophosphates in Sheep’s Milk
Source: Foods. 2024 Mar 13;13(6):872. doi: 10.3390/foods13060872 (PMC10969737; doi:10.3390/foods13060872)
Supplement: Supplementary file 1 [file foods-13-00872-s001.zip]

Archive with 1 entries (1 files):
- foods-2888476-supplementary.pdf
